# Supplementary material for: Partial Resection Versus Preservation of the Middle Turbinate in Endoscopic Sinus Surgery: A Systematic Review and Meta-Analysis
Source: J Clin Med. 2026 Feb 5;15(3):1288. doi: 10.3390/jcm15031288 (PMC12898332; doi:10.3390/jcm15031288)
Supplement: Supplementary file 1 [file jcm-15-01288-s001.zip]

Archive with 2 entries (2 files):
- jcm-4083170-PRISMA_checklist_19-12-2025.pdf
- jcm-4083170-supplementary.pdf
